# Supplementary material for: Knowing too little or too much: the effects of familiarity with a co-performer's part on interpersonal coordination in musical ensembles
Source: Front Psychol. 2013 Jun 25;4:368. doi: 10.3389/fpsyg.2013.00368 (PMC3691551; doi:10.3389/fpsyg.2013.00368)
Supplement: Supplementary file 2 [file DataSheet1.ZIP]

Archive with 21 entries (20 files):
- Fertige Notationen/
- Fertige Notationen/.access^
- Fertige Notationen/Stueck1_1.TIF
- Fertige Notationen/Stueck1_2.TIF
- Fertige Notationen/Stueck1_3.TIF
- Fertige Notationen/Stueck2_1.TIF
- Fertige Notationen/Stueck2_2.TIF
- Fertige Notationen/Stueck2_3.TIF
- Fertige Notationen/Stueck3_1.TIF
- Fertige Notationen/Stueck3_2.TIF
- Fertige Notationen/Stueck4_1.TIF
- Fertige Notationen/Stueck4_2.TIF
- Fertige Notationen/Stueck5_1.TIF
- Fertige Notationen/Stueck5_2.TIF
- Fertige Notationen/Stueck5_3.TIF
- Fertige Notationen/Stueck6_1.TIF
- Fertige Notationen/Stueck6_2.TIF
- Fertige Notationen/Stueck7_1.TIF
- Fertige Notationen/Stueck8_1.TIF
- Fertige Notationen/Stueck8_2.TIF
- Fertige Notationen/Stueck8_3.TIF
